# Supplementary material for: Illuminating Mitochondrial RNA G‐Quadruplexes as Structural Brakes on RNA Granule Assembly and OXPHOS
Source: Adv Sci (Weinh). 2026 Feb 12;13(23):e23462. doi: 10.1002/advs.202523462 (PMC13104114; doi:10.1002/advs.202523462)
Supplement: Supplementary file 2 — Supporting File 2: advs74416‐sup‐0002‐DataFile.zip. [file ADVS-13-e23462-s001.zip]

Archive with 1 entries (1 files):
- TGX_AS_Data S1.xlsx
