# Supplementary material for: Illuminating Mitochondrial RNA G‐Quadruplexes as Structural Brakes on RNA Granule Assembly and OXPHOS
Source: Adv Sci (Weinh). 2026 Feb 12;13(23):e23462. doi: 10.1002/advs.202523462 (PMC13104114; doi:10.1002/advs.202523462)
Supplement: Supplementary file 2 — Supporting File 2: advs74416‐sup‐0002‐DataFile.zip. [file ADVS-13-e23462-s001.zip › TGX_AS_Data S1.xlsx]

## Sheet: Chemical genetic screen data 
number	Compound name	Target	Change in MitoQUMA fluorescence			Average change in MitoQUMA fluorescence	Z-score (MitoQUMA)	Change in MitoTO fluorescence			Average change in MitoTO fluorescence	Z-score (MitoTO)
1	RPI1	c-Met/HGFR inhibitor; c-RET; Others; Phospholipase	1.03	1.17	1.4	1.2	0.309237	0.81	0.81	0.99	0.87	-0.504019
2	Vitamin E	GST inhibitor; Others; PKC inhibitor; Vitamin inhibitor	1.34	1.45	1.32	1.37	1.18656	0.82	0.78	0.85	0.816667	-0.698671
3	Menadione	Thrombin inhibitor; Vitamin inhibitor	1.38	1.45	1.51	1.44667	1.58221	1.25	1.27	1.27	1.26333	0.931537
4	Dibucaine	AChR antagonist; CaMK inhibitor; Sodium Channel inhibitor	1.11	1.3	1.21	1.20667	0.343642	0.97	0.9	0.9	0.923333	-0.309367
5	Bosutinib	Bcr-Abl; Src	1.16	1.27	1.29	1.24	0.515665	0.91	0.89	0.9	0.9	-0.394528
6	Lenvatinib	FGFR inhibitor; PDGFR inhibitor; VEGFR inhibitor	1.03	1.22	1.06	1.10333	-0.18963	0.91	0.91	0.91	0.91	-0.35803
7	Lidocaine Hydrochloride hydrate	EGFR inhibitor; Sodium Channel inhibitor	0.96	1.03	0.97	0.986667	-0.791712	0.91	0.84	0.9	0.883333	-0.455356
8	Doxorubicin hydrochloride	Topoisomerase	1.21	1.2	1.11	1.17333	0.171618	0.92	0.94	0.9	0.92	-0.321533
9	Isoprenaline hydrochloride	Adrenergic Receptor ; PDE; PI3K	1.22	1.11	1.11	1.14667	0.0339999	1.07	0.94	0.97	0.993333	-0.053887
10	Nifedipine	Calcium Channel inhibitor; CaMK inhibitor; Potassium Channel inhibitor	1.07	1.07	0.93	1.02333	-0.602486	0.92	1.02	0.94	0.96	-0.175544
11	Cisapride	5-HT Receptor antagonist;Potassium Channel inhibitor;EGFR	1.14	1.1	1.14	1.12667	-0.069214	0.8	1.07	0.99	0.953333	-0.199876
12	Theophylline-7-acetic acid	Adenosine Receptor antagonist; HDAC inhibitor; PDE inhibitor; PKA activator; TNF inhibitor	0.84	0.94	1.04	0.94	-1.03254	0.93	1	1.04	0.99	-0.0660528
13	Mizoribine	Tyrosinase inhibitor	1.03	0.94	0.98	0.983333	-0.808914	0.92	0.85	0.94	0.903333	-0.382362
14	Sodium etidronate	Tyrosinase inhibitor	0.95	0.91	0.98	0.946667	-0.998139	0.97	0.89	0.98	0.946667	-0.224207
15	Biochanin A	EGFR inhibitor; FAAH inhibitor	1.09	1.01	1.1	1.06667	-0.378856	0.95	1.06	1	1.00333	-0.0173898
16	Mesalamine	COX inhibitor; Lipoxygenase inhibitor; MPO inhibitor; NF-κB inhibitor; PPAR agonist	1.13	1.06	1.14	1.11	-0.155226	1.08	1.02	1.05	1.05	0.15293
17	Metformin hydrochloride	AMPK	1.13	1.13	1.18	1.14667	0.0339999	0.97	0.99	0.95	0.97	-0.139047
18	Esculetin	Lipoxygenase	1.03	1.13	0.98	1.04667	-0.48207	1.01	1	0.95	0.986667	-0.0782185
19	Dihydromyricetin	GABA Receptor agonist;mTOR	1.05	1.07	1.22	1.11333	-0.138023	1.05	1.12	1	1.05667	0.177262
20	Dicumarol	NADPH inhibitor; PDK inhibitor	0.92	0.97	0.99	0.96	-0.92933	1.02	0.98	0.97	0.99	-0.0660528
21	Furosemide	Na-K-Cl cotransporter antagonist	0.99	0.91	1.1	1	-0.722902	0.99	0.94	0.92	0.95	-0.212042
22	Phenformin hydrochloride	AMPK activator; Potassium Channel inhibitor	1.05	0.98	1.08	1.03667	-0.533677	1.01	0.99	0.97	0.99	-0.0660528
23	Resveratrol	COX; DNA/RNA Synthesis; IκB/IKK; Lipoxygenase; NADPH; Sirtuin	0.89	0.82	0.93	0.88	-1.34219	0.99	0.97	1.07	1.01	0.00694162
24	Crizotinib	ALK; c-Met/HGFR	0.97	1.03	1.11	1.03667	-0.533677	0.9	0.89	0.88	0.89	-0.431025
25	Diosmetin	P450 inhibitor; Trk receptor agonist	0.92	0.95	0.9	0.923333	-1.11856	0.94	0.91	0.89	0.913333	-0.345865
26	Y-27632 dihydrochloride	ROCK	1.09	1.03	0.97	1.03	-0.568081	0.91	1.05	0.93	0.963333	-0.163379
27	Apigenin	P450 inhibitor	0.78	0.74	0.7	0.74	-2.06468	0.89	0.88	0.94	0.903333	-0.382362
28	KU55933	ATM/ATR inhibitor; DNA-PK inhibitor; mTOR inhibitor; PI3K inhibitor	1.38	1.38	1.34	1.36667	1.16935	1	0.96	0.88	0.946667	-0.224207
29	Bortezomib	Proteasome	1.31	1.44	1.42	1.39	1.28977	0.97	0.96	0.93	0.953333	-0.199876
30	Lenalidomide	TNF	1.26	1.52	1.46	1.41333	1.41019	0.89	0.88	0.86	0.876667	-0.479688
31	Melatonine	CaMK agonist; Estrogen/progestogen Receptor antagonist; Melatonin Receptor agonist; MPO inhibitor; ROR agonist	1.25	1.56	1.42	1.41	1.39298	0.95	0.93	0.95	0.943333	-0.236373
32	Ponatinib	Bcr-Abl; c-Kit; FGFR; PDGFR; Src; VEGFR	1.39	1.63	1.66	1.56	2.16709	0.9	0.87	0.89	0.886667	-0.44319
33	SC514	Aurora Kinase inhibitor; CDK inhibitor; IκB/IKK inhibitor; p38 MAPK inhibitor; Serine Protease inhibitor	1.32	1.35	1.41	1.36	1.13495	0.85	0.84	0.84	0.843333	-0.601345
34	SBI0206965	Autophagy antagonist	1.18	1.26	1.25	1.23	0.464058	0.82	0.89	0.85	0.853333	-0.564848
35	VX702	p38 MAPK inhibitor	1.3	1.43	1.46	1.39667	1.32417	0.87	0.86	0.82	0.85	-0.577013
36	KN62	CaMK inhibitor	1.43	1.4	1.42	1.41667	1.42739	0.91	0.89	0.9	0.9	-0.394528
37	Silmitasertib	Casein Kinase	1.54	1.5	1.61	1.55	2.11548	0.95	0.95	0.94	0.946667	-0.224207
38	Adjudin	Chloride Channel; Mitochondrial Metabolism	1.29	1.32	1.28	1.29667	0.808104	0.95	1	0.88	0.943333	-0.236373
39	Ro 3306	CDK inhibitor; ERK inhibitor; PKA inhibitor; PKC inhibitor; SGK inhibitor	1.37	1.26	1.31	1.31333	0.894116	0.87	0.84	0.8	0.836667	-0.625676
40	IC261	Casein Kinase inhibitor; CDK inhibitor	1.28	1.21	1.12	1.20333	0.326439	0.85	0.97	0.92	0.913333	-0.345865
41	Taxifolin	Adrenergic Receptor antagonist; TNF inhibitor; Tyrosinase inhibitor; VEGFR inhibitor	0.99	1.02	1.05	1.02	-0.619688	0.59	0.55	0.55	0.563333	-1.62327
42	Fedratinib	JAK; c-RET; FLT	1.14	1.2	1.14	1.16	0.102809	0.6	0.61	0.64	0.616667	-1.42861
43	TBB	Casein Kinase inhibitor; CDK inhibitor; GSK-3 inhibitor	1.12	1.26	1.2	1.19333	0.274832	0.58	0.6	0.57	0.583333	-1.55027
44	Ginsenoside Rb1	Autophagy; IRAK; Mitophagy;ATPase; NF-κB	1.13	1.23	1.19	1.18333	0.223225	0.63	0.63	0.64	0.633333	-1.36779
45	Rosmarinic acid	MAO inhibitor;Transferase inhibitor;IκB/IKK	1.08	1.15	1.26	1.16333	0.120011	0.61	0.64	0.58	0.61	-1.45295
46	PFK158	Glucokinase inhibitor	1.06	1.11	1.14	1.10333	-0.18963	0.62	0.62	0.61	0.616667	-1.42861
47	LY2608204	Glucokinase activator	1.12	1.22	1.19	1.17667	0.188821	0.66	0.62	0.65	0.643333	-1.33129
48	Saracatinib	BTK; c-Kit; EGFR; Src	1.07	1.12	1.18	1.12333	-0.0864164	0.68	0.65	0.63	0.653333	-1.29479
49	Imatinib	Bcr-Abl; c-Kit; PDGFR	1.08	1.09	1.15	1.10667	-0.172428	0.75	0.63	0.63	0.67	-1.23396
50	SCH772984	ERK; MEK	1.07	1.03	1.11	1.07	-0.361653	0.73	0.68	0.66	0.69	-1.16097
51	Salubrinal	PERK inhibitor	1.4	1.12	1.18	1.23333	0.48126	0.58	0.59	0.58	0.583333	-1.55027
52	Tanshinone IIA sulfonate sodium	CaMK;P450	1.03	1.02	1.03	1.02667	-0.585284	0.76	0.71	0.86	0.776667	-0.84466
53	Ginkgolide C	AMPK; MMP; Sirtuin	1.07	1.04	1.09	1.06667	-0.378856	0.65	0.64	0.66	0.65	-1.30696
54	Harmine	MAO inhibitor	1.04	0.97	0.86	0.956667	-0.946532	0.75	0.82	0.88	0.816667	-0.698671
55	6-BIO	CDK inhibitor; GSK-3 inhibitor; Tyrosine Kinases inhibitor	0.97	1.14	1.12	1.07667	-0.327249	1.39	1.31	1.35	1.35	1.24785
56	LDK378	ALK;IGF-1R;Serine Protease	1.05	1.14	1.08	1.09	-0.25844	1.24	1.15	1.24	1.21	0.736886
57	Berzosertib	ATM/ATR inhibitor	1.06	1.12	1.11	1.09667	-0.224035	1.14	1.07	1.11	1.10667	0.359748
58	JNK-IN-8	c-Kit inhibitor; JNK inhibitor	1.04	1.05	1.09	1.06	-0.41326	1.12	1.13	1.11	1.12	0.408411
59	Cabozantinib	c-Kit;c-Met/HGFR;TAM Receptor;VEGFR;c-RET;FLT	1.03	1.05	0.99	1.02333	-0.602486	1.12	1.11	1.04	1.09	0.298919
60	Taselisib	PI3K inhibitor;Carbonic Anhydrase	1.12	1.01	1.09	1.07333	-0.344451	1.82	1.06	1.07	1.31667	1.12619
61	CCG1423	Rho inhibitor;LRRK2	1.09	1.06	1.01	1.05333	-0.447665	1.09	1.11	1.09	1.09667	0.323251
62	PF4708671	S6 Kinase inhibitor	1.06	0.95	1	1.00333	-0.7057	1.03	1.05	1.02	1.03333	0.0921017
63	LY2584702 tosylate	S6 Kinase inhibitor	1.32	1.24	1.37	1.31	0.876914	2.98	3.29	3.02	3.09667	7.62269
64	PFK015	Glucokinase inhibitor	1.07	1.07	0.97	1.03667	-0.533677	1.03	1.18	1.04	1.08333	0.274588
65	EHop016	Rho inhibitor	1.06	1.03	1.09	1.06	-0.41326	1.24	1.23	1.21	1.22667	0.797714
66	ML141	CDK inhibitor	0.94	0.93	1	0.956667	-0.946532	1.24	1.15	1.25	1.21333	0.749051
67	D 4476	ALK inhibitor; Casein Kinase inhibitor	0.96	0.97	0.97	0.966667	-0.894925	1.03	1.03	1.04	1.03333	0.0921017
68	3-Deazaadenosine hydrochloride	HIV Protease	0.96	0.89	0.82	0.89	-1.29058	0.97	1.15	1.03	1.05	0.15293
69	BMS777607	c-Met/HGFR inhibitor; TAM Receptor inhibitor	1.06	1.2	1.19	1.15	0.0512022	0.94	1.03	1	0.99	-0.0660528
70	Roscovitine	CDK	1.02	1.05	1.13	1.06667	-0.378856	0.85	0.85	0.88	0.86	-0.540516
71	Osu03012	PDK inhibitor	1.05	1.11	1.12	1.09333	-0.241237	0.84	0.9	0.93	0.89	-0.431025
72	Luminespib	HSP	1.06	1.13	1.04	1.07667	-0.327249	0.79	0.83	0.81	0.81	-0.723002
73	KN-93 Phosphate	CaMK inhibitor	1.19	1.47	1.43	1.36333	1.15215	1.28	1.12	1.03	1.14333	0.493571
74	PF670462	Casein Kinase inhibitor	1.08	1.16	1.04	1.09333	-0.241237	0.92	0.9	0.85	0.89	-0.431025
75	GSK650394	SGK inhibitor	1	1	1.02	1.00667	-0.688498	0.89	0.87	0.86	0.873333	-0.491853
76	GSK429286A	ROCK inhibitor	1.36	1.58	1.43	1.45667	1.63382	2.22	2.15	2.85	2.40667	5.10438
77	AZD1480	JAK inhibitor	1.09	0.96	1.04	1.03	-0.568081	0.98	0.91	1.03	0.973333	-0.126881
78	PIK93	ATM/ATR inhibitor; Carbonic Anhydrase inhibitor; DNA-PK inhibitor; HSV inhibitor; mTOR inhibitor; PI3K inhibitor	1.07	1.08	1.05	1.06667	-0.378856	0.82	0.87	0.9	0.863333	-0.528351
79	LY364947	Casein Kinase inhibitor; MLK inhibitor; TGF-beta/Smad inhibitor; TNF inhibitor	1.09	1.07	0.95	1.03667	-0.533677	0.91	0.91	0.86	0.893333	-0.418859
80	AZD7545	Dehydrogenase inhibitor	0.94	1.06	1.02	1.00667	-0.688498	0.84	0.82	0.87	0.843333	-0.601345
81	BAY 11-7082	E2 conjugating inhibitor; IκB/IKK inhibitor	0.95	0.91	0.98	0.946667	-0.998139	0.9	0.9	0.89	0.896667	-0.406693
82	PH797804	p38 MAPK inhibitor	0.99	1.14	1.09	1.07333	-0.344451	0.71	0.77	0.75	0.743333	-0.966317
83	Dorsomorphin	AMPK inhibitor	0.99	1.04	1.06	1.03	-0.568081	0.81	0.71	0.87	0.796667	-0.771665
84	CHIR99021	GSK-3	0.94	1.02	1.08	1.01333	-0.654093	0.79	0.81	0.81	0.803333	-0.747334
85	URMC099	Aurora Kinase inhibitor;Bcr-Abl inhibitor;CDK inhibitor;c-Met/HGFR inhibitor;DNA Alkylation inhibitor;IGF-1R inhibitor;LRRK2 inhibitor;MEK inhibitor;MLK	1.01	0.98	1.12	1.03667	-0.533677	0.8	0.8	0.81	0.803333	-0.747334
86	FRAX597	PAK inhibitor	1.03	1.14	1.07	1.08	-0.310047	0.78	0.8	0.82	0.8	-0.759499
87	Tofacitinib	JAK inhibitor; ROCK inhibitor; Src inhibitor	1.11	1	1.01	1.04	-0.516474	0.78	0.82	0.8	0.8	-0.759499
88	Stattic	STAT	1.18	1.01	0.99	1.06	-0.41326	0.9	0.99	0.83	0.906667	-0.370196
89	T0070907	PPAR inhibitor	1.25	1.06	1.06	1.12333	-0.0864164	0.94	1.07	0.83	0.946667	-0.224207
90	NU7441	DNA-PK	0.97	0.99	1	0.986667	-0.791712	1.06	0.77	0.78	0.87	-0.504019
91	Geldanamycin	HSP inhibitor; Tyrosine Kinases inhibitor	0.98	0.94	1.02	0.98	-0.826116	0.98	1.08	0.74	0.933333	-0.27287
92	Glabridin	Tyrosinase inhibitor;GABA Receptor	0.98	0.99	0.91	0.96	-0.92933	0.87	0.82	0.81	0.833333	-0.637842
93	(-)-Blebbistatin	ATPase inhibitor	0.95	0.98	0.93	0.953333	-0.963735	0.8	0.89	0.84	0.843333	-0.601345
94	Kaempferitrin	cell cycle arrest; Glucokinase	1.05	1.06	1.03	1.04667	-0.48207	0.87	0.95	0.92	0.913333	-0.345865
95	Fostamatinib	AChR inhibitor; Adenosine Receptor inhibitor; Monoamine Transporter inhibitor; Syk inhibitor	0.89	0.91	0.86	0.886667	-1.30778	0.89	0.9	0.86	0.883333	-0.455356
96	EHT 1864	Rho inhibitor	1.12	1.34	1.45	1.30333	0.842509	1.02	0.89	0.99	0.966667	-0.151213
97	Staurosporine	PKC inhibitor; Src inhibitor	1.57	1.65	1.55	1.59	2.32191	1	0.95	1.06	1.00333	-0.0173898
98	MLN8054	Aurora Kinase inhibitor; Casein Kinase inhibitor; PKA inhibitor; Src inhibitor	1.46	1.44	1.52	1.47333	1.71983	0.96	0.99	0.97	0.973333	-0.126881
99	Rabusertib	Chk inhibitor; PDK inhibitor	1.56	1.23	1.46	1.41667	1.42739	1.02	1.01	1	1.01	0.00694162
100	Ethyl gallate	Akt inhibitor; MMP inhibitor; NF-κB inhibitor	1.44	1.27	1.39	1.36667	1.16935	1.06	1.03	1.02	1.03667	0.104267
101	Olivetol	IκB/IKK inhibitor;P450	1.5	1.3	1.6	1.46667	1.68542	1.04	1.01	1.05	1.03333	0.0921017
102	ML281	Serine Protease inhibitor	1.16	1.29	1.12	1.19	0.25763	1.05	1.13	0.95	1.04333	0.128599
103	Tanespimycin	HSP	1.3	1.56	1.27	1.37667	1.22096	1.05	1	0.91	0.986667	-0.0782185
104	Ipatasertib	Akt inhibitor	1.38	1.78	1.51	1.55667	2.14989	0.98	1	1.01	0.996667	-0.0417213
105	Loureirin B	ERK;JNK;PAI-1;Potassium Channel	1.3	1.78	1.4	1.49333	1.82304	1.02	0.94	0.99	0.983333	-0.0903842
106	Pralatrexate	DHFR inhibitor;TAM Receptor	0.87	0.84	0.96	0.89	-1.29058	0.87	0.89	0.84	0.866667	-0.516185
107	Enzastaurin	PKC inhibitor	0.86	0.95	1.07	0.96	-0.92933	0.84	0.89	0.88	0.87	-0.504019
108	Triciribine	Akt inhibitor; HIV Protease inhibitor	0.87	0.92	1.17	0.986667	-0.791712	0.9	0.86	0.93	0.896667	-0.406693
109	PHA665752	Bcr-Abl inhibitor; c-Met/HGFR inhibitor; FGFR inhibitor; VEGFR inhibitor	0.82	0.96	1.02	0.933333	-1.06695	0.86	0.84	0.86	0.853333	-0.564848
110	CP724714	EGFR inhibitor	1.19	0.96	0.94	1.03	-0.568081	0.98	0.99	0.94	0.97	-0.139047
111	trans-Zeatin	ERK; MEK	1.12	0.9	1.07	1.03	-0.568081	0.87	0.93	0.89	0.896667	-0.406693
112	Daphnoretin	Caspase	0.88	0.89	0.91	0.893333	-1.27338	1.03	1.05	1	1.02667	0.0677703
113	Demethyleneberberine	P450;HIF;NOS	1.01	0.98	1.01	1	-0.722902	0.88	0.83	0.9	0.87	-0.504019
114	Sesamolin	p38 MAPK;Caspase	0.78	0.8	0.91	0.83	-1.60022	0.99	0.91	0.96	0.953333	-0.199876
115	Stearic acid	Tyrosinase	0.9	0.8	0.85	0.85	-1.49701	1.03	0.89	1.02	0.98	-0.10255
116	PF 429242	NPC1L1 inhibitor;Lipid	1.09	1.11	1.05	1.08333	-0.292844	0.98	0.92	0.96	0.953333	-0.199876
117	Genz-123346 free base	Glucokinase inhibitor	1.16	1.27	1.05	1.16	0.102809	0.95	0.98	0.96	0.963333	-0.163379
118	PKM2 inhibitor	PKM inhibitor	0.89	0.83	0.89	0.87	-1.39379	1.03	0.94	1	0.99	-0.0660528
119	NCT503	Dehydrogenase inhibitor; FLT inhibitor; TAM Receptor inhibitor	1.02	0.91	0.82	0.916667	-1.15296	1.12	0.93	1.02	1.02333	0.0556045
120	KPT9274	NAMPT inhibitor;PAK inhibitor	0.92	0.98	0.82	0.906667	-1.20457	0.97	0.94	0.91	0.94	-0.248539
121	Nampt-IN-1	NAMPT;CSF-1R;c-Fms	0.83	1	1.03	0.953333	-0.963735	0.89	0.91	0.86	0.886667	-0.44319
122	8-Bromo-cAMP(sodium salt)	PKA activator	0.97	1.13	1.15	1.08333	-0.292844	0.93	0.87	0.94	0.913333	-0.345865
123	ML365	Potassium Channel	0.95	0.91	1.19	1.01667	-0.636891	1	1.01	0.9	0.97	-0.139047
124	Indisulam	Carbonic Anhydrase;CDK	1.12	1.05	1.37	1.18	0.206023	1.43	1.32	1.29	1.34667	1.23568
125	IKK16	IκB/IKK inhibitor;LRRK2 inhibitor	0.91	0.96	1.05	0.973333	-0.860521	1.19	1.25	1.22	1.22	0.773383
126	GSK690693	Akt inhibitor; PKC inhibitor; Serine Protease inhibitor	0.96	0.85	0.93	0.913333	-1.17016	1.33	1.39	1.26	1.32667	1.16269
127	PYR41	E1/E2/E3 Enzyme	0.76	0.8	1.12	0.893333	-1.27338	1.34	1.24	1.26	1.28	0.992366
128	lavendustin B	Tyrosine Kinaseinhibitor; HIV-1 integrase	0.97	0.87	0.91	0.916667	-1.15296	1.59	1.36	1.36	1.43667	1.56416
129	NS309	Potassium Channel;EGFR;HER	1.17	1.11	1.2	1.16	0.102809	1.01	1	1.06	1.02333	0.0556045
130	AS1517499	JAK/STAT Signaling; Stem Cell/Wnt	0.98	0.96	0.86	0.933333	-1.06695	1.05	1	0.94	0.996667	-0.0417213
131	PF4800567	Casein Kinase	1.03	1.12	1.07	1.07333	-0.344451	1.05	1.03	1.06	1.04667	0.140765
132	Cabozantinib hydrochloride (849217-68-1(free base))	c-Kit;c-Met/HGFR;TAM Receptor;VEGFR;ROR	0.91	1.06	0.96	0.976667	-0.843318	1.22	1.32	1.27	1.27	0.955869
133	Longdaysin	Casein Kinase;CDK;ERK	1.22	1.17	1.25	1.21333	0.378046	1.09	1.22	1.2	1.17	0.590897
134	SR3029	Casein Kinase inhibitor	1.35	1.32	1.38	1.35	1.08334	1.06	1.19	1.02	1.09	0.298919
135	CK1-IN-1	Casein Kinase;p38 MAPK	1.37	1.37	1.34	1.36	1.13495	1.32	1.26	1.36	1.31333	1.11402
136	JAK3-IN-6	JAK	1.36	1.32	1.25	1.31	0.876914	1.22	1.06	1.11	1.13	0.444908
137	Methyl cinnamate	Tyrosinase	1.31	1.22	1.3	1.27667	0.70489	1.1	1.05	1.06	1.07	0.225925
138	D-ERYTHRO-SPHINGOSINE	PKC;PPAR;Endogenous Metabolite	1.08	1.11	1.14	1.11	-0.155226	0.98	1.19	1.1	1.09	0.298919
139	VP3.15 dihydrobromide	GSK-3;PDE	1.17	1.12	1.06	1.11667	-0.120821	0.94	0.98	0.98	0.966667	-0.151213
140	3-Bromopyruvic acid	Hexokinase	1.12	1.18	1.14	1.14667	0.0339999	1.06	0.97	0.99	1.00667	-0.00522411
141	2-D08	E1/E2/E3 Enzyme; TAM Receptor	1.08	1.12	1.04	1.08	-0.310047	1.12	1	1.05	1.05667	0.177262
142	ZT-12-037-01	Serine Protease	1.19	1.19	1.18	1.18667	0.240428	1.07	1.09	0.97	1.04333	0.128599
143	Trametinib DMSO solvate	MEK	1.25	1.32	1.27	1.28	0.722093	1.05	1.09	1.17	1.10333	0.347582
144	A 769662	AMPK activator; Fatty Acid Synthase inhibitor	1.29	1.37	1.17	1.27667	0.70489	2.15	1.68	1.88	1.90333	3.26736
145	Cinobufotalin	Akt;IL Receptor;Others;P-gp	1.04	1.02	0.96	1.00667	-0.688498	1.22	1.04	1.12	1.12667	0.432742
146	Benzamidine HCl	Serine Protease	1.02	0.98	1.03	1.01	-0.671295	0.96	0.96	1.08	1	-0.0295556
147	Mitochonic acid 5	Mitochondrial Metabolism	1.68	1.89	2.03	1.86667	3.7497	2.2	1.99	1.89	2.02667	3.71749
148	Afatinib free base	EGFR	1.27	1.47	1.37	1.37	1.18656	1.21	1.3	1.31	1.27333	0.968034
149	Silmitasertib sodium salt	Casein Kinase;Autophagy	1.38	1.4	1.36	1.38	1.23816	1.23	1.26	1.3	1.26333	0.931537
150	AZD4573	CDK	1.11	1.14	1.25	1.16667	0.137214	1.13	1.12	1.12	1.12333	0.420576
151	Dehydrocorydaline chloride	p38 MAPK; BCL; Caspase; PARP	1.14	1.09	1.17	1.13333	-0.0348094	1.13	1.14	1.06	1.11	0.371914
152	BRD6989	CDK;IL Receptor	1.14	1.07	1	1.07	-0.361653	1.16	1.05	1.05	1.08667	0.286753
153	Urolithin B	NF-κB; JNK; ERK; Akt; AMPK; Endogenous Metabolite	1.06	0.99	1.11	1.05333	-0.447665	1.23	1.08	1.09	1.13333	0.457074
154	CDK2-IN-4	CDK	1.37	1.22	1.29	1.29333	0.790902	1.17	1.03	1.1	1.1	0.335416
155	Tanzisertib	JNK	1.33	1.31	1.28	1.30667	0.859711	1.09	1.2	1.09	1.12667	0.432742
156	SP600125	JNK	1.38	1.57	1.29	1.41333	1.41019	1.19	1.16	1.14	1.16333	0.566565
157	Ruxolitinib	JAK/STAT3	1.21	1.27	1.36	1.28	0.722093	1.1	1.18	1.06	1.11333	0.384079
158	GSK1838705A	ALK	1.08	1.18	1.03	1.09667	-0.224035	1.01	1.06	1.02	1.03	0.079936
159	Creatine	Endogenous Metabolite	1.13	1.27	1.2	1.2	0.309237	1.05	1.03	1.04	1.04	0.116433
160	Sodium L-ascorbyl-2-phosphate	Vitamin inhibitor	1.09	1.21	1.19	1.16333	0.120011	1.31	1.33	1.25	1.29667	1.05319
161	DL-Serine	PKM	1.42	1.38	1.31	1.37	1.18656	0.92	0.98	1.05	0.983333	-0.0903842
162	Sodium Oxamate	Dehydrogenase;CDK;Apoptosis	1.1	1.13	1.12	1.11667	-0.120821	1.13	1.04	1.02	1.06333	0.201593
163	L-2-Hydroxyglutaric acid disodium	Histone Demethylase;Mitochondrial Metabolism	1.04	1.15	1.14	1.11	-0.155226	1.09	1.19	1.08	1.12	0.408411
164	Defactinib	FAK	1.21	1.23	1.16	1.2	0.309237	1.06	0.95	1.04	1.01667	0.0312731
165	1 nM-PP1	Src	1.32	1.29	1.14	1.25	0.567272	1.06	1.1	1.09	1.08333	0.274588
166	ICG-001	Wnt/β-catenin	2.04	1.88	2.06	1.99333	4.40339	1.02	1.11	1.07	1.06667	0.213759
167	BI-D1870	S6 Kinase inhibitor	1.67	1.61	1.68	1.65333	2.64875	1.26	1.23	1.28	1.25667	0.907206
168	0.1% DMSO	control-1	1.02	0.94	1.14	1.03333	-0.550879	1.02	1.02	1	1.01333	0.0191074
169		control-2	1.09	1.16	0.94	1.06333	-0.396058	1	0.97	1.06	1.01	0.00694162
170		control-3	1.12	0.96	1	1.02667	-0.585284	1.03	1.11	1.03	1.05667	0.177262
